# Supplementary material for: Identification of Putative Receptors for the Novel Adipokine CTRP3 Using Ligand-Receptor Capture Technology
Source: PLoS One. 2016 Oct 11;11(10):e0164593. doi: 10.1371/journal.pone.0164593 (PMC5058508; doi:10.1371/journal.pone.0164593)
Supplement: S1 File — Unaltered raw flow cytometry files for the data shown in Fig 2. (ZIP) [file pone.0164593.s003.zip]

Archive with 21 entries (21 files):
- Figure 2/03302016_CTRP3.028
- Figure 2/03302016_CTRP3.029
- Figure 2/03302016_CTRP3.030
- Figure 2/03302016_isotope control.001
- Figure 2/03302016_isotope control.002
- Figure 2/03302016_Vehicle contro.023
- Figure 2/03302016_Vehicle contro.024
- Figure 2/03302016_Vehicle control.022
- Figure 2/07222015_CTRP3.006
- Figure 2/07222015_CTRP3.007
- Figure 2/07222015_CTRP3.008
- Figure 2/07222015_Isotope control.001
- Figure 2/07222015_Vehicle 1.003
- Figure 2/07222015_Vehicle 2.004
- Figure 2/07222015_Vehicle 3.005
- Figure 2/09032015_CTRP3.009
- Figure 2/09032015_CTRP3.010
- Figure 2/09032015_Isotype control.001
- Figure 2/09032015_Isotype control.002
- Figure 2/09032015_Vehicle.003
- Figure 2/09032015_Vehicle.004
