# Supplementary material for: Identification of Putative Receptors for the Novel Adipokine CTRP3 Using Ligand-Receptor Capture Technology
Source: PLoS One. 2016 Oct 11;11(10):e0164593. doi: 10.1371/journal.pone.0164593 (PMC5058508; doi:10.1371/journal.pone.0164593)
Supplement: S2 File — Unaltered raw flow cytometry files and excel spreadsheet of Mass spectrometry output for the data shown in Fig 4. (ZIP) [file pone.0164593.s004.zip]

Archive with 5 entries (5 files):
- Figure 4/CTRP3 w TriCeps.013
- Figure 4/Insulin w TriCeps.012
- Figure 4/MSstats_input_results.xlsx
- Figure 4/NonOxidized cells.010
- Figure 4/Oxidized cells.011
