# Supplementary material for: Identification of Putative Receptors for the Novel Adipokine CTRP3 Using Ligand-Receptor Capture Technology
Source: PLoS One. 2016 Oct 11;11(10):e0164593. doi: 10.1371/journal.pone.0164593 (PMC5058508; doi:10.1371/journal.pone.0164593)
Supplement: S3 File — Unaltered raw flow cytometry files for the data shown in Fig 5. (ZIP) [file pone.0164593.s005.zip]

Archive with 33 entries (33 files):
- Figure 5/03302016_isotope control.001
- Figure 5/03302016_isotope control.002
- Figure 5/CTRP3 only 1.012
- Figure 5/CTRP3 only 1.031
- Figure 5/CTRP3 only 2.013
- Figure 5/CTRP3 only 2.032
- Figure 5/CTRP3 only 3.014
- Figure 5/CTRP3 only 3.033
- Figure 5/CTRP3 plus LAMP1 antibody 1.015
- Figure 5/CTRP3 plus LAMP1 antibody 1.034
- Figure 5/CTRP3 plus LAMP1 antibody 2.016
- Figure 5/CTRP3 plus LAMP1 antibody 2.035
- Figure 5/CTRP3 plus LAMP1 antibody 3.017
- Figure 5/CTRP3 plus LAMP1 antibody 3.036
- Figure 5/CTRP3 plus LAMP1 antibody.015
- Figure 5/CTRP3 plus LAMP1 antibody.016
- Figure 5/CTRP3 plus LAMP1 antibody.017
- Figure 5/CTRP3.012
- Figure 5/CTRP3.013
- Figure 5/CTRP3.014
- Figure 5/Isotype control.001
- Figure 5/Isotype control.002
- Figure 5/Isotype.001
- Figure 5/Isotype.002
- Figure 5/Vehicle 1.025
- Figure 5/Vehicle 2.026
- Figure 5/Vehicle 3.027
- Figure 5/Vehicle control 1.006
- Figure 5/Vehicle control 2.007
- Figure 5/Vehicle control 3.008
- Figure 5/Vehicle.006
- Figure 5/vehicle.007
- Figure 5/vehicle.008
